# Supplementary material for: Anti-Adipogenic Effects of N-Methylatalaphylline in 3T3-L1 Cells Through Modulation of Metabolic and Mitogenic Signaling Pathways
Source: Int J Mol Sci. 2026 Apr 28;27(9):3914. doi: 10.3390/ijms27093914 (PMC13164502; doi:10.3390/ijms27093914)
Supplement: Supplementary file 1 [file ijms-27-03914-s001.zip]

Archive with 1 entries (1 files):
- ijms-4265763-supplementary.pdf
